# Supplementary material for: Causal pathways linking polycystic ovary syndrome to distinct breast cancer subtypes through mediator factors: a multivariable mendelian randomization analysis
Source: J Ovarian Res. 2023 Nov 13;16:215. doi: 10.1186/s13048-023-01306-y (PMC10644512; doi:10.1186/s13048-023-01306-y)
Supplement: Supplementary file 1 — Additional file 1. [file 13048_2023_1306_MOESM1_ESM.xlsx]

## Sheet: Two Sample MR Results
Exposure	Outcome	Method	nSNPs	beta	se	p-Value	Q	Q_df	Q_pval	OR	0.95CI(beta)	0.95CI(beta)	0.95CI(OR)	0.95CI(OR)
PCOS	BC	MR Egger	11	0.04404	0.1144	0.709251	46.51	6	2.34e-08	1.04502	-0.180184	0.268264	0.835117	1.30769
		Weighted median	11	0.07154	0.0254	0.004896				1.07416	0.021756	0.121324	1.02199	1.12899
		Inverse variance weighted	11	0.06456	0.0228	0.004707	48.1	7	3.41e-08	1.06669	0.019872	0.109248	1.02007	1.11544
		Simple mode	11	0.06893	0.0405	0.119398				1.07136	-0.01045	0.14831	0.989604	1.15987
		Weighted mode	11	0.06262	0.0381	0.131257				1.06462	-0.012056	0.137296	0.988016	1.14717
		multiplicative random effects	11	0.0646	0.0228	0.00471				1.06673	0.019912	0.109288	1.02011	1.11548
		egger_intercept	11	0.002774	0.0151	0.859				1.00278	-0.026822	0.03237	0.973535	1.0329
	ER+ BC	MR Egger	11	0.08624	0.1359	0.541435	16.2	9	0.0628	1.09007	-0.180124	0.352604	0.835167	1.42277
		Weighted median	11	0.0946	0.0304	0.001867				1.09922	0.035016	0.154184	1.03564	1.16671
		Inverse variance weighted	11	0.08439	0.0271	0.001828	16.2	10	0.094	1.08805	0.031274	0.137506	1.03177	1.14741
		Simple mode	11	0.10735	0.0504	0.058971				1.11332	0.008566	0.206134	1.0086	1.22892
		Weighted mode	11	0.09496	0.05	0.086927				1.09961	-0.00304	0.19296	0.996965	1.21283
		multiplicative random effects	11	0.0844	0.0271	0.00183				1.08806	0.031284	0.137516	1.03178	1.14742
		egger_intercept	11	-0.000249	0.018	0.989				0.999751	-0.035529	0.035031	0.965095	1.03565
	ER- BC	MR Egger	11	-0.1259	0.155	0.437617	2.24	9	0.987	0.881703	-0.4297	0.1779	0.650704	1.19471
		Weighted median	11	0.00632	0.0388	0.870646				1.00634	-0.069728	0.082368	0.932647	1.08586
		Inverse variance weighted	11	0.0239	0.0326	0.462824	3.22	10	0.976	1.02419	-0.039996	0.087796	0.960793	1.09177
		Simple mode	11	-0.00783	0.0647	0.905975				0.992201	-0.134642	0.118982	0.874029	1.12635
		Weighted mode	11	-0.00704	0.0643	0.915013				0.992985	-0.133068	0.118988	0.875406	1.12636
		multiplicative random effects	11	0.0239	0.0185	0.19579				1.02419	-0.01236	0.06016	0.987716	1.06201
		egger_intercept	11	0.020224	0.0205	0.349				1.02043	-0.019956	0.060404	0.980242	1.06227
PCOS	SHBG (adjusted for BMI)	MR Egger	12	-0.0292577	0.0198081	0.170445	29.6146	10	0.000990193	0.971166	-0.0680815	0.00956608	0.934184	1.00961
		Weighted median	12	-0.00765305	0.00355289	0.0312373				0.992376	-0.0146167	-0.000689389	0.98549	0.999311
		Inverse variance weighted	12	-0.00491663	0.00409682	0.230097	34.2761	11	0.000325939	0.995095	-0.0129464	0.00311313	0.987137	1.00312
		Simple mode	12	-0.00917351	0.00568558	0.134938				0.990868	-0.0203172	0.00197023	0.979888	1.00197
		Weighted mode	12	-0.00933505	0.0052626	0.103737				0.990708	-0.0196497	0.000979653	0.980542	1.00098
		multiplicative random effects	12	-0.00491663	0.00409682	0.230097				0.995095	-0.0129464	0.00311313	0.987137	1.00312
		egger_intercept	12	0.00323632	0.00257953	0.238149				1.00324	-0.00181956	0.00829219	0.998182	1.00833
PCOS	Total testosterone levels	MR Egger	12	0.0437546	0.0576684	0.465523	106.127	10	3.21425e-18	1.04473	-0.0692755	0.156785	0.93307	1.16974
		Weighted median	12	0.00133959	0.00563249	0.812011				1.00134	-0.00970009	0.0123793	0.990347	1.01246
		Inverse variance weighted	12	0.004413	0.0113506	0.697432	111.276	11	1.01861e-18	1.00442	-0.0178342	0.0266602	0.982324	1.02702
		Simple mode	12	-1.45046e-05	0.00655872	0.998275				0.999985	-0.0128696	0.0128406	0.987213	1.01292
		Weighted mode	12	-1.45046e-05	0.00596297	0.998103				0.999985	-0.0117019	0.0116729	0.988366	1.01174
		multiplicative random effects	12	0.004413	0.0113506	0.697432				1.00442	-0.0178342	0.0266602	0.982324	1.02702
		egger_intercept	12	-0.00523049	0.00750962	0.501981				0.994783	-0.0199493	0.00948837	0.980248	1.00953
PCOS	Bioavailable testosterone levels	MR Egger	12	0.0623307	0.0603096	0.325711	48.1388	10	5.85477e-07	1.06431	-0.0558761	0.180538	0.945656	1.19786
		Weighted median	12	0.00228858	0.00803779	0.775853				1.00229	-0.0134655	0.0180426	0.986625	1.01821
		Inverse variance weighted	12	0.0050638	0.0121251	0.676218	52.6631	11	2.06697e-07	1.00508	-0.0187014	0.0288289	0.981472	1.02925
		Simple mode	12	-0.00204389	0.010516	0.849436				0.997958	-0.0226552	0.0185674	0.9776	1.01874
		Weighted mode	12	-0.00204389	0.0102428	0.845478				0.997958	-0.0221199	0.0180321	0.978123	1.0182
		multiplicative random effects	12	0.0050638	0.0121251	0.676218				1.00508	-0.0187014	0.028829	0.981472	1.02925
		egger_intercept	12	-0.00761425	0.00785417	0.355182				0.992415	-0.0230084	0.00777992	0.977254	1.00781
PCOS	Estrogn Receptor	MR Egger	12	0.447511	0.342081	0.220076	4.74364	10	0.907632	1.56441	-0.222968	1.11799	0.80014	3.0587
		Weighted median	12	0.115744	0.0860537	0.178618				1.12271	-0.052921	0.284409	0.948455	1.32898
		Inverse variance weighted	12	0.155533	0.0690056	0.0242016	5.50306	11	0.904383	1.16828	0.0202817	0.290784	1.02049	1.33748
		Simple mode	12	0.0678024	0.15936	0.6787				1.07015	-0.244542	0.380147	0.783063	1.4625
		Weighted mode	12	0.0657817	0.159113	0.687239				1.06799	-0.24608	0.377644	0.78186	1.45884
		multiplicative random effects	12	0.155533	0.0488079	0.00143942				1.16828	0.0598692	0.251196	1.0617	1.28556
		egger_intercept	12	-0.038823	0.0445499	0.403945				0.961921	-0.126141	0.0484948	0.881491	1.04969
PCOS	AMH	MR Egger	5	-0.562801	0.426168	0.278339	4.81855	3	0.185577	0.569611	-1.39809	0.272487	0.247069	1.31323
		Weighted median	5	-0.132683	0.0793098	0.0943332				0.875743	-0.28813	0.0227643	0.749664	1.02303
		Inverse variance weighted	5	-0.177865	0.0719871	0.0134816	6.1691	4	0.186871	0.837056	-0.318959	-0.0367701	0.726905	0.963898
		Simple mode	5	-0.150116	0.115531	0.263651				0.860608	-0.376557	0.0763247	0.68622	1.07931
		Weighted mode	5	-0.137243	0.107107	0.269305				0.871758	-0.347173	0.0726867	0.706683	1.07539
		multiplicative random effects	5	-0.177865	0.0719871	0.0134816				0.837056	-0.318959	-0.0367701	0.726905	0.963898
		egger_intercept	5	0.0562453	0.0613377	0.426775				1.05786	-0.0639766	0.176467	0.938027	1.193
PCOS	Female Infertility	MR Egger	9	-0.362129	0.305974	0.275229	15.8173	7	0.0268385	0.696192	-0.961838	0.237579	0.38219	1.26818
		Weighted median	9	-0.0524775	0.0624744	0.400917				0.948876	-0.174927	0.0699723	0.839518	1.07248
		Inverse variance weighted	9	-0.0329374	0.0663215	0.619449	18.5584	8	0.0174087	0.967599	-0.162927	0.0970527	0.849653	1.10192
		Simple mode	9	-0.0562612	0.0946049	0.568481				0.945292	-0.241687	0.129164	0.785302	1.13788
		Weighted mode	9	-0.0476728	0.0848224	0.589491				0.953446	-0.213925	0.118579	0.807409	1.1259
		multiplicative random effects	9	-0.0329374	0.0663215	0.619449				0.967599	-0.162927	0.0970527	0.849653	1.10192
		egger_intercept	9	0.0435117	0.0395066	0.307155				1.04447	-0.0339211	0.120945	0.966648	1.12856
PCOS	Infertility (associated with annovulation)	MR Egger	9	-1.90273	1.09975	0.127222	42.5462	7	4.0808e-07	0.149161	-4.05823	0.252775	0.0172795	1.28759
		Weighted median	9	-0.513709	0.150712	0.000653088				0.598272	-0.809105	-0.218314	0.445257	0.803873
		Inverse variance weighted	9	-0.470092	0.250784	0.0608633	53.3737	8	9.12971e-09	0.624945	-0.961629	0.0214452	0.38227	1.02168
		Simple mode	9	-0.667506	0.215551	0.0147383				0.512986	-1.08999	-0.245026	0.336221	0.782684
		Weighted mode	9	-0.554085	0.172757	0.0124744				0.574598	-0.892688	-0.215483	0.409553	0.806152
		multiplicative random effects	9	-0.470092	0.250784	0.0608633				0.624945	-0.961629	0.0214452	0.38227	1.02168
		egger_intercept	9	0.190533	0.142754	0.223752				1.20989	-0.0892648	0.470332	0.914603	1.60052
PCOS	Age when periods started (menarche)	MR Egger	8	0.0788906	0.148524	0.614384	14.3116	6	0.0263426	1.08209	-0.212217	0.369998	0.808789	1.44773
		Weighted median	8	0.134574	0.0290154	3.51759e-06				1.14405	0.0777038	0.191444	1.0808	1.211
		Inverse variance weighted	8	0.11081	0.0276619	6.17945e-05	14.4264	7	0.0440972	1.11718	0.0565922	0.165027	1.05822	1.17942
		Simple mode	8	0.169561	0.0647014	0.0343755				1.18478	0.0427464	0.296376	1.04367	1.34498
		Weighted mode	8	0.168054	0.0662347	0.0388201				1.183	0.0382334	0.297874	1.03897	1.34699
		multiplicative random effects	8	0.11081	0.0276619	6.17945e-05				1.11718	0.0565922	0.165027	1.05822	1.17942
		egger_intercept	8	0.00440384	0.0200763	0.833645				1.00441	-0.0349457	0.0437534	0.965658	1.04472
PCOS	Age at menopause	MR Egger	8	0.860166	0.92336	0.387512	69.1759	10	6.39398e-11	2.36355	-0.94962	2.66995	0.386888	14.4393
		Weighted median	8	0.391635	0.102269	0.000128418				1.4794	0.191189	0.592082	1.21069	1.80775
		Inverse variance weighted	8	0.450488	0.167715	0.00723059	75.338	11	1.16741e-11	1.56908	0.121766	0.779209	1.12949	2.17975
		Simple mode	8	0.397456	0.159944	0.041904				1.48804	0.0839659	0.710947	1.08759	2.03592
		Weighted mode	8	0.372961	0.132732	0.0261502				1.45203	0.112807	0.633115	1.11942	1.88347
		multiplicative random effects	8	0.450488	0.167715	0.00723059				1.56908	0.121766	0.779209	1.12949	2.17975
		egger_intercept	8	-0.0552325	0.122148	0.667029				0.946265	-0.294642	0.184177	0.744798	1.20223
PCOS	IGF-1	MR Egger	12	0.125618	0.0573848	0.0534217	32.1561	10	0.000377138	1.13385	0.013144	0.238093	1.01323	1.26883
		Weighted median	12	0.0181629	0.010282	0.0773162				1.01833	-0.00198982	0.0383157	0.998012	1.03906
		Inverse variance weighted	12	0.0283061	0.0125698	0.024328	41.7946	11	1.75781e-05	1.02871	0.00366925	0.0529429	1.00368	1.05437
		Simple mode	12	0.00944462	0.0146416	0.532116				1.00949	-0.019253	0.0381422	0.980931	1.03888
		Weighted mode	12	0.00790238	0.013034	0.556627				1.00793	-0.0176442	0.033449	0.982511	1.03401
		multiplicative random effects	12	0.0283061	0.0125698	0.024328				1.02871	0.00366925	0.0529429	1.00368	1.05437
		egger_intercept	12	-0.0129373	0.00747259	0.114076				0.987146	-0.0275836	0.00170899	0.972793	1.00171
PCOS	HOMA-IR	MR Egger	6	-0.0495898	0.145653	0.750635	11.575	4	0.0208077	0.95162	-0.335069	0.235889	0.715289	1.26603
		Weighted median	6	-0.0227706	0.0214666	0.288807				0.977487	-0.0648452	0.0193041	0.937213	1.01949
		Inverse variance weighted	6	-0.00737801	0.0226562	0.744689	11.8255	5	0.0372588	0.992649	-0.0517843	0.0370282	0.949534	1.03772
		Simple mode	6	-0.0333494	0.0317796	0.342048				0.967201	-0.0956374	0.0289387	0.908793	1.02936
		Weighted mode	6	-0.035297	0.0295785	0.286269				0.965319	-0.0932709	0.0226769	0.910947	1.02294
		multiplicative random effects	6	-0.00737801	0.0226562	0.744689				0.992649	-0.0517843	0.0370282	0.949534	1.03772
		egger_intercept	6	0.00624601	0.0212306	0.783241				1.00627	-0.0353659	0.047858	0.965252	1.04902
PCOS	Triglycerides || id:ebi-a-GCST002216	MR Egger	6	-0.0694695	0.11659	0.583357	5.089	4	0.278287	0.932889	-0.297986	0.159047	0.742312	1.17239
		Weighted median	6	-0.0700954	0.0236248	0.00300697				0.932305	-0.1164	-0.0237908	0.890119	0.97649
		Inverse variance weighted	6	-0.0683152	0.017844	0.000128947	5.08913	5	0.4051	0.933966	-0.10329	-0.0333409	0.901866	0.967209
		Simple mode	6	-0.0807109	0.0364718	0.0778134				0.92246	-0.152196	-0.00922619	0.85882	0.990816
		Weighted mode	6	-0.0846094	0.0378878	0.0758634				0.918871	-0.158869	-0.0103494	0.853108	0.989704
		multiplicative random effects	6	-0.0683152	0.017844	0.000128947				0.933966	-0.10329	-0.0333409	0.901866	0.967209
		egger_intercept	6	0.000170223	0.0169395	0.992464				1.00017	-0.0330313	0.0333717	0.967508	1.03393
PCOS	Type 2 diabetes	MR Egger	10	0.0273146	0.158637	0.86757	14.869	8	0.0617439	1.02769	-0.283615	0.338244	0.753057	1.40248
		Weighted median	10	-0.0320752	0.0321393	0.318278				0.968434	-0.0950682	0.0309179	0.909311	1.0314
		Inverse variance weighted	10	-0.0365619	0.0307621	0.234623	15.1833	9	0.0860216	0.964098	-0.0968557	0.0237319	0.907687	1.02402
		Simple mode	10	-0.0310365	0.0554746	0.589489				0.96944	-0.139767	0.0776937	0.869561	1.08079
		Weighted mode	10	-0.0270686	0.0543186	0.630202				0.973294	-0.133533	0.0793959	0.874998	1.08263
		multiplicative random effects	10	-0.0365619	0.0307621	0.234623				0.964098	-0.0968557	0.0237319	0.907687	1.02402
		egger_intercept	10	-0.00889377	0.0216254	0.691674				0.991146	-0.0512795	0.0334919	0.950013	1.03406
ER	BC	MR Egger	16	0.0926504	0.0600005	0.144848	18.2042	14	0.197638	1.09708	-0.0249505	0.210251	0.975358	1.23399
		Weighted median	16	-0.00282745	0.0217364	0.896504				0.997177	-0.0454307	0.0397758	0.955586	1.04058
		Inverse variance weighted	16	-0.0138302	0.018209	0.447536	22.6521	15	0.0918101	0.986265	-0.0495198	0.0218593	0.951686	1.0221
		Simple mode	16	0.0019565	0.034318	0.955289				1.00196	-0.0653067	0.0692197	0.93678	1.07167
		Weighted mode	16	0.0019565	0.031994	0.952045				1.00196	-0.0607517	0.0646647	0.941057	1.0668
		multiplicative random effects	16	-0.0138302	0.018209	0.447536				0.986265	-0.0495198	0.0218593	0.951686	1.0221
		egger_intercept	16	-0.0183932	0.00994489	0.0856056				0.981775	-0.0378852	0.00109878	0.962823	1.0011
	ER+ BC	MR Egger	16	0.189402	0.0761694	0.0261345	20.6333	14	0.111407	1.20853	0.0401103	0.338694	1.04093	1.40311
		Weighted median	16	0.00268678	0.0263333	0.918733				1.00269	-0.0489264	0.0543	0.952251	1.0558
		Inverse variance weighted	16	-0.00590247	0.025466	0.81671	31.1575	15	0.0083682	0.994115	-0.0558158	0.0440109	0.945713	1.04499
		Simple mode	16	-0.00498009	0.0448349	0.913029				0.995032	-0.0928565	0.0828963	0.911324	1.08643
		Weighted mode	16	-0.00370828	0.0441905	0.934233				0.996299	-0.0903217	0.0829052	0.913637	1.08644
		multiplicative random effects	16	-0.00590247	0.025466	0.81671				0.994115	-0.0558158	0.0440109	0.945713	1.04499
		egger_intercept	16	-0.0337104	0.012615	0.0182199				0.966851	-0.0584359	-0.00898496	0.943239	0.991055
	ER- BC	MR Egger	16	0.014255	0.101419	0.890224	15.654	14	0.33496	1.01436	-0.184527	0.213037	0.831498	1.23743
		Weighted median	16	0.00244509	0.0367836	0.947002				1.00245	-0.0696508	0.074541	0.932719	1.07739
		Inverse variance weighted	16	-0.0224671	0.0277226	0.417694	15.8132	15	0.394576	0.977783	-0.0768034	0.0318691	0.926072	1.03238
		Simple mode	16	0.0335447	0.0658776	0.618022				1.03411	-0.0955753	0.162665	0.90885	1.17664
		Weighted mode	16	0.0374496	0.0630214	0.56121				1.03816	-0.0860722	0.160971	0.917528	1.17465
		multiplicative random effects	16	-0.0224671	0.0277226	0.417694				0.977783	-0.0768034	0.0318691	0.926072	1.03238
		egger_intercept	16	-0.00633747	0.016795	0.711578				0.993683	-0.0392557	0.0265807	0.961505	1.02694
AMH	BC	MR Egger	4	0.273452	0.356693	0.523429	38.5857	2	4.18052e-09	1.31449	-0.425666	0.97257	0.653334	2.64473
		Weighted median	4	-0.104341	0.0512012	0.0415631				0.900918	-0.204696	-0.00398696	0.814895	0.996021
		Inverse variance weighted	4	0.00213462	0.155707	0.989062	52.7024	3	2.12169e-11	1.00214	-0.303052	0.307321	0.738561	1.35978
		Simple mode	4	-0.17552	0.0624846	0.0673479				0.839021	-0.29799	-0.0530501	0.742309	0.948333
		Weighted mode	4	-0.124971	0.0569367	0.115722				0.882523	-0.236567	-0.0133749	0.789333	0.986714
		multiplicative random effects	4	0.00213462	0.155707	0.989062				1.00214	-0.303052	0.307321	0.738561	1.35978
		egger_intercept	4	-0.0354618	0.0414563	0.48245				0.96516	-0.116716	0.0457926	0.889838	1.04686
	ER+ BC	MR Egger	4	0.208621	0.37509	0.634002	30.3596	2	2.55562e-07	1.23198	-0.526555	0.943797	0.590636	2.56972
		Weighted median	4	-0.14303	0.0598452	0.0168482				0.866728	-0.260327	-0.0257336	0.7708	0.974595
		Inverse variance weighted	4	-0.040819	0.159792	0.798375	38.8847	3	1.83605e-08	0.960003	-0.354011	0.272373	0.701867	1.31308
		Simple mode	4	-0.207219	0.0688747	0.0572736				0.812841	-0.342214	-0.0722248	0.710196	0.930322
		Weighted mode	4	-0.163197	0.0645543	0.08557				0.849424	-0.289723	-0.0366703	0.748471	0.963994
		multiplicative random effects	4	-0.040819	0.159792	0.798375				0.960003	-0.354011	0.272373	0.701867	1.31308
		egger_intercept	4	-0.032853	0.0438387	0.531768				0.967681	-0.118777	0.0530709	0.888006	1.0545
	ER- BC	MR Egger	4	0.251506	0.456256	0.636829	18.3917	2	0.00010146	1.28596	-0.642756	1.14577	0.525841	3.14485
		Weighted median	4	-0.104202	0.0912234	0.253342				0.901044	-0.283	0.0745961	0.75352	1.07745
		Inverse variance weighted	4	0.0499609	0.178834	0.779961	20.6495	3	0.000124478	1.05123	-0.300554	0.400476	0.740408	1.49253
		Simple mode	4	-0.134085	0.0924595	0.242883				0.874516	-0.315305	0.0471357	0.729566	1.04826
		Weighted mode	4	-0.122839	0.0824456	0.233013				0.884406	-0.284432	0.0387546	0.752441	1.03952
		multiplicative random effects	4	0.0499609	0.178834	0.779961				1.05123	-0.300554	0.400476	0.740408	1.49253
		egger_intercept	4	-0.0261567	0.052788	0.669334				0.974182	-0.129621	0.0773078	0.878428	1.08037
Age at Menarche	BC	MR Egger	68	-0.203407	0.125614	0.110151	203.635	66	5.92212e-16	0.815946	-0.449611	0.0427963	0.637876	1.04373
		Weighted median	68	-0.0452902	0.0296885	0.127131				0.95572	-0.10348	0.0128993	0.901694	1.01298
		Inverse variance weighted	68	-0.0164312	0.033011	0.618661	210.967	67	8.35941e-17	0.983703	-0.0811328	0.0482704	0.922071	1.04945
		Simple mode	68	-0.0529691	0.0617986	0.394431				0.948409	-0.174094	0.0681562	0.840218	1.07053
		Weighted mode	68	-0.0811814	0.0477318	0.0936214				0.922026	-0.174736	0.012373	0.839679	1.01245
		multiplicative random effects	68	-0.0164312	0.033011	0.618661				0.983703	-0.0811328	0.0482704	0.922071	1.04945
		egger_intercept	68	0.00873175	0.00566419	0.127959				1.00877	-0.00237006	0.0198336	0.997633	1.02003
	ER+ BC	MR Egger	60	-0.289958	0.132971	0.033282	132.127	58	1.03647e-07	0.748295	-0.550582	-0.0293349	0.576614	0.971091
		Weighted median	60	-0.107013	0.0377005	0.00453247				0.898514	-0.180906	-0.0331203	0.834513	0.967422
		Inverse variance weighted	60	-0.0487036	0.0360022	0.176122	140.193	59	1.46697e-08	0.952463	-0.119268	0.0218608	0.88757	1.0221
		Simple mode	60	-0.110268	0.0787332	0.166591				0.895594	-0.264586	0.0440486	0.767524	1.04503
		Weighted mode	60	-0.153438	0.0770186	0.050981				0.857754	-0.304394	-0.00248132	0.73757	0.997522
		multiplicative random effects	60	-0.0487036	0.0360022	0.176122				0.952463	-0.119268	0.0218608	0.88757	1.0221
		egger_intercept	60	0.0115972	0.00616327	0.0649027				1.01166	-0.000482794	0.0236772	0.999517	1.02396
	ER- BC	MR Egger	60	0.0456227	0.208348	0.827439	138.683	58	1.46925e-08	1.04668	-0.362739	0.453985	0.695768	1.57457
		Weighted median	60	-0.0396575	0.0587252	0.499482				0.961119	-0.154759	0.075444	0.856622	1.07836
		Inverse variance weighted	60	0.0402665	0.0547311	0.461904	138.685	59	2.30707e-08	1.04109	-0.0670064	0.147539	0.935189	1.15898
		Simple mode	60	-0.113375	0.13448	0.402596				0.892816	-0.376955	0.150205	0.685947	1.16207
		Weighted mode	60	-0.081533	0.086647	0.350552				0.921702	-0.251361	0.088295	0.777742	1.09231
		multiplicative random effects	60	0.0402665	0.0547311	0.461904				1.04109	-0.0670064	0.147539	0.935189	1.15898
		egger_intercept	60	-0.00025749	0.00965803	0.978822				0.999743	-0.0191872	0.0186722	0.980996	1.01885
Age at Menopause	BC	MR Egger	42	0.0719338	0.0216594	0.00192175	112.222	40	8.95754e-09	1.07458	0.0294814	0.114386	1.02992	1.12119
		Weighted median	42	0.0508131	0.0102483	7.11425e-07				1.05213	0.0307265	0.0708997	1.0312	1.07347
		Inverse variance weighted	42	0.048792	0.00943503	2.32392e-07	116.165	41	4.10593e-09	1.05	0.0302993	0.0672846	1.03076	1.0696
		Simple mode	42	0.0396538	0.0216085	0.0737534				1.04045	-0.002699	0.0820065	0.997305	1.08546
		Weighted mode	42	0.0628161	0.0136983	4.20544e-05				1.06483	0.0359675	0.0896648	1.03662	1.09381
		multiplicative random effects	42	0.048792	0.00943503	2.32392e-07				1.05	0.0302993	0.0672846	1.03076	1.0696
		egger_intercept	42	-0.00489652	0.00412992	0.242768				0.995115	-0.0129912	0.00319813	0.987093	1.0032
	ER+ BC	MR Egger	35	0.0603272	0.0273123	0.0342434	98.9994	33	1.62743e-08	1.06218	0.00679501	0.113859	1.00682	1.12059
		Weighted median	35	0.0705356	0.0122636	8.83894e-09				1.07308	0.0464989	0.0945722	1.0476	1.09919
		Inverse variance weighted	35	0.0506705	0.0120029	2.4267e-05	99.467	34	2.45335e-08	1.05198	0.0271447	0.0741962	1.02752	1.07702
		Simple mode	35	0.0516619	0.0231206	0.0321338				1.05302	0.00634559	0.0969781	1.00637	1.10184
		Weighted mode	35	0.0728702	0.0137362	6.90185e-06				1.07559	0.0459472	0.0997932	1.04702	1.10494
		multiplicative random effects	35	0.0506705	0.0120029	2.4267e-05				1.05198	0.0271447	0.0741962	1.02752	1.07702
		egger_intercept	35	-0.00214203	0.00542535	0.695517				0.99786	-0.0127757	0.00849166	0.987306	1.00853
	ER- BC	MR Egger	35	0.101159	0.0326956	0.00400515	61.4211	33	0.00191573	1.10645	0.0370752	0.165242	1.03777	1.17968
		Weighted median	35	0.0594842	0.0177259	0.000791424				1.06129	0.0247414	0.094227	1.02505	1.09881
		Inverse variance weighted	35	0.0319974	0.0155837	0.0400473	71.8331	34	0.000161051	1.03251	0.00145335	0.0625414	1.00145	1.06454
		Simple mode	35	0.0406317	0.0360133	0.267117				1.04147	-0.0299544	0.111218	0.97049	1.11764
		Weighted mode	35	0.0772301	0.0194211	0.000346261				1.08029	0.0391648	0.115296	1.03994	1.12221
		multiplicative random effects	35	0.0319974	0.0155837	0.0400473				1.03251	0.00145335	0.0625414	1.00145	1.06454
		egger_intercept	35	-0.0153729	0.00649967	0.0240525				0.984745	-0.0281123	-0.00263354	0.972279	0.99737
IGF-1	BC	MR Egger	569	0.0749	0.0489	0.1257	1764	567	6.66e-123	1.07778	-0.020944	0.170744	0.979274	1.18619
		Weighted median	569	0.0743	0.0267	0.00535				1.07713	0.021968	0.126632	1.02221	1.135
		Inverse variance weighted	569	0.0744	0.0235	0.00154	1764	568	1.18e-122	1.07724	0.02834	0.12046	1.02875	1.12802
		Simple mode	569	0.0874	0.0741	0.23865				1.09133	-0.057836	0.232636	0.943805	1.26192
		Weighted mode	569	0.0681	0.0335	0.04268				1.07047	0.00244	0.13376	1.00244	1.14312
		multiplicative random effects	569	0.0744	0.0235	0.00154				1.07724	0.02834	0.12046	1.02875	1.12802
		egger_intercept	569	-1.64e-05	0.00122	0.989				0.999984	-0.0024076	0.0023748	0.997595	1.00238
	ER+ BC	MR Egger	569	0.075	0.0524	0.15285	1428	567	9.49e-76	1.07788	-0.027704	0.177704	0.972676	1.19447
		Weighted median	569	0.034	0.0308	0.26938				1.03458	-0.026368	0.094368	0.973977	1.09896
		Inverse variance weighted	569	0.0656	0.0252	0.00923	1428	568	1.46e-75	1.0678	0.016208	0.114992	1.01634	1.12186
		Simple mode	569	0.0814	0.0853	0.34032				1.0848	-0.085788	0.248588	0.917789	1.28221
		Weighted mode	569	0.0622	0.0381	0.10282				1.06418	-0.012476	0.136876	0.987602	1.14669
		multiplicative random effects	569	0.0656	0.0252	0.00923				1.0678	0.016208	0.114992	1.01634	1.12186
		egger_intercept	569	-0.0002678	0.00131	0.838				0.999732	-0.0028354	0.0022998	0.997169	1.0023
	ER- BC	MR Egger	569	0.0873	0.0668	0.19225	987	567	3.18e-25	1.09122	-0.043628	0.218228	0.95731	1.24387
		Weighted median	569	0.0584	0.0473	0.21623				1.06014	-0.034308	0.151108	0.966274	1.16312
		Inverse variance weighted	569	0.063	0.032	0.04933	988	568	3.95e-25	1.06503	0.00028	0.12572	1.00028	1.13396
		Simple mode	569	0.1435	0.1254	0.25302				1.15431	-0.102284	0.389284	0.902773	1.47592
		Weighted mode	569	0.0471	0.0609	0.43975				1.04823	-0.072264	0.166464	0.930285	1.18112
		multiplicative random effects	569	0.063	0.032	0.04933				1.06503	0.00028	0.12572	1.00028	1.13396
		egger_intercept	569	-0.0006877	0.00166	0.679				0.999313	-0.0039413	0.0025659	0.996066	1.00257
Triglycerides	BC	MR Egger	52	-0.146302	0.0680044	0.0363035	210.454	50	1.41161e-21	0.863897	-0.279591	-0.0130134	0.756093	0.987071
		Weighted median	52	-0.0797953	0.0321108	0.012955				0.923305	-0.142732	-0.0168583	0.866986	0.983283
		Inverse variance weighted	52	-0.0628042	0.0421314	0.136046	220.583	51	5.774e-23	0.939127	-0.145382	0.0197732	0.864692	1.01997
		Simple mode	52	-0.147557	0.0508731	0.00548575				0.862813	-0.247268	-0.0478455	0.780931	0.953281
		Weighted mode	52	-0.0930135	0.0257106	0.000681748				0.911181	-0.143406	-0.0426206	0.866402	0.958275
		multiplicative random effects	52	-0.0628042	0.0421314	0.136046				0.939127	-0.145382	0.0197732	0.864692	1.01997
		egger_intercept	52	0.00515385	0.00332235	0.127144				1.00517	-0.00135795	0.0116657	0.998643	1.01173
	ER+ BC	MR Egger	52	-0.15813	0.0758581	0.0422387	184.02	50	3.2286e-17	0.853739	-0.306812	-0.00944773	0.735789	0.990597
		Weighted median	52	-0.0863772	0.0367889	0.0188789				0.917248	-0.158483	-0.014271	0.853437	0.98583
		Inverse variance weighted	52	-0.0754999	0.0468025	0.10671	190.997	51	4.70676e-18	0.92728	-0.167233	0.016233	0.846003	1.01637
		Simple mode	52	-0.0854442	0.0617295	0.172333				0.918104	-0.206434	0.0355456	0.81348	1.03618
		Weighted mode	52	-0.0854442	0.0336288	0.0141454				0.918104	-0.151357	-0.0195318	0.859541	0.980658
		multiplicative random effects	52	-0.0754999	0.0468025	0.10671				0.92728	-0.167233	0.016233	0.846003	1.01637
		egger_intercept	52	0.00509832	0.00370296	0.174701				1.00511	-0.00215949	0.0123561	0.997843	1.01243
	ER- BC	MR Egger	52	-0.0713189	0.0794324	0.373565	86.8582	50	0.00095462	0.931165	-0.227006	0.0843685	0.796916	1.08803
		Weighted median	52	-0.0881517	0.0590716	0.135624				0.915622	-0.203932	0.0276287	0.815518	1.02801
		Inverse variance weighted	52	-0.0341727	0.0482979	0.479231	87.4655	51	0.00112405	0.966405	-0.128837	0.0604913	0.879118	1.06236
		Simple mode	52	-0.154551	0.110443	0.167753				0.856799	-0.37102	0.061917	0.69003	1.06387
		Weighted mode	52	-0.060821	0.0516911	0.244808				0.940992	-0.162135	0.0404935	0.850326	1.04132
		multiplicative random effects	52	-0.0341727	0.0482979	0.479231				0.966405	-0.128837	0.0604913	0.879118	1.06236
		egger_intercept	52	0.00229363	0.00387905	0.556992				1.0023	-0.00530931	0.00989658	0.994705	1.00995

## Sheet: Multivariable MR Results
Exposure	Outcome	Multivariable MR Analysis between PCOS and AGE AT MENOPAUSE to BC									MRPRESSO Outlier Test
		nSNPs	beta	se	p-Value	lo_CI95	up_CI95	OR	OR_loCI95	OR_upCI95	nSNPs	Beta	SD	T-stat	p-Value
PCOS	BC	6	-0.0535922	0.0318059	0.0919925	-0.115932	0.00874725	0.947819	0.890536	1.00879	5	-0.00462679	0.0111904	-0.413461	0.68294
Age at Menopause	BC	6	-0.00717841	0.0127668	0.573931	-0.0322014	0.0178445	0.992847	0.968312	1.01801
PCOS	ER+ BC	6	-0.0804314	0.035167	0.515574	-0.149359	-0.0115041	0.991	0.964	1.019	6	NA	NA	NA	NA
Age at Menopause	ER+ BC	6	-0.00917219	0.0141071	0.0222	-0.0368221	0.0184777	0.922718	0.86126	0.988562
PCOS	ER- BC	6	-0.00424056	0.037489	0.90994	-0.077719	0.0692379	0.995768	0.925224	1.07169	6	NA	NA	NA	NA
Age at Menopause	ER- BC	6	0.0109467	0.0150464	0.466901	-0.0185442	0.0404376	1.01101	0.981627	1.04127
Exposure	Outcome	Multivariable MR Analysis between PCOS and IGF-1 to BC									MRPRESSO Outlier Test
		nSNPs	beta	se	p-Value	lo_CI95	up_CI95	OR	OR_loCI95	OR_upCI95	nSNPs	Beta	SD	T-stat	p-Value
PCOS	BC	530	-0.00789789	0.00955619	0.408539	-0.026628	0.0108322	0.992133	0.973723	1.01089	501	-0.00630903	0.00802218	-0.786449	0.431783
IGF-1	BC	530	0.0701625	0.0199667	0.000441446	0.0310278	0.109297	1.07268	1.03151	1.11549
PCOS	ER+ BC	530	-0.00506248	0.0105159	0.630222	-0.0256735	0.0155486	0.99495	0.974653	1.01567	505	-0.00722516	0.0089534	-0.806975	0.419864
IGF-1	ER+ BC	530	0.0557102	0.0219609	0.0111874	0.0126668	0.0987536	1.05729	1.01275	1.10379
PCOS	ER- BC	530	-0.0131578	0.0133925	0.325867	-0.0394071	0.0130915	0.986928	0.961359	1.01318	522	-0.0112196	0.0125354	-0.895033	0.370971
IGF-1	ER- BC	530	0.0592261	0.0279348	0.0339934	0.00447377	0.113978	1.06102	1.00448	1.12073
Exposure	Outcome	Multivariable MR Analysis between PCOS and Triglycerides to BC									MRPRESSO Outlier Test
		nSNPs	beta	se	p-Value	lo_CI95	up_CI95	OR	OR_loCI95	OR_upCI95	nSNPs	Beta	SD	T-stat	p-Value
PCOS	BC	44	-0.00910484	0.0308596	0.767963	-0.0695897	0.05138	0.990936	0.932777	1.05272	40	-0.0189139	0.0259728	-0.728217	0.470253
Triglycerides	BC	44	-0.0510323	0.0513706	0.320508	-0.151719	0.049654	0.950248	0.85923	1.05091
PCOS	ER+ BC	44	-0.0297947	0.0352688	0.398228	-0.0989214	0.0393321	0.970645	0.905814	1.04012	38	-0.0482676	-0.0482676	-1.70881	0.0946962
Triglycerides	ER+ BC	44	-0.054427	0.0589271	0.355678	-0.169924	0.0610702	0.947028	0.843729	1.06297
PCOS	ER- BC	44	-0.0460705	0.0503821	0.360495	-0.144819	0.0526784	0.954975	0.865179	1.05409	44	NA	NA	NA	NA
Triglycerides	ER- BC	44	0.0270488	0.0302628	0.371429	-0.0322662	0.0863638	1.02742	0.968249	1.0902
